# Supplementary material for: Impact of Different Grilling Temperatures on the Volatile Profile of Beef
Source: Foods. 2025 Dec 10;14(24):4239. doi: 10.3390/foods14244239 (PMC12732222; doi:10.3390/foods14244239)
Supplement: Supplementary file 1 [file foods-14-04239-s001.zip]

Archive with 1 entries (1 files):
- foods-3985354-supplementary.pdf
